# Supplementary material for: Perfluoroalkyl Substance (PFAS) Mixtures Drive Rheumatoid Arthritis Risk Through Immunosuppression: Integrating Epidemiology and Mechanistic Evidence
Source: Int J Mol Sci. 2025 Aug 4;26(15):7518. doi: 10.3390/ijms26157518 (PMC12347686; doi:10.3390/ijms26157518)
Supplement: Supplementary file 1 [file ijms-26-07518-s001.zip]

Archive with 1 entries (1 files):
- ijms-3737940-supplementary.pdf
